# Supplementary material for: Pseudomonas protegens FJKB0103 Isolated from Rhizosphere Exhibits Anti-Methicillin-Resistant Staphylococcus aureus Activity
Source: Microorganisms. 2022 Jan 28;10(2):315. doi: 10.3390/microorganisms10020315 (PMC8877278; doi:10.3390/microorganisms10020315)
Supplement: Supplementary file 1 [file microorganisms-10-00315-s001.zip]

Archive with 1 entries (1 files):
- microorganisms-1549711-supplementary.pdf
